# Supplementary material for: New Functional Bionanocomposites by Combining Hybrid Host-Guest Systems with a Fully Biobased Poly(lactic acid)/Poly(butylene succinate-co-adipate) (PLA/PBSA) Binary Blend
Source: J Funct Biomater. 2023 Nov 15;14(11):549. doi: 10.3390/jfb14110549 (PMC10672472; doi:10.3390/jfb14110549)
Supplement: Supplementary file 1 [file jfb-14-00549-s001.zip]

Archive with 1 entries (1 files):
- jfb-2664946-supplementary.pdf
